# Supplementary material for: Seroepidemiology of Measles, Mumps and Rubella on Bonaire, St. Eustatius and Saba: The First Population-Based Serosurveillance Study in Caribbean Netherlands
Source: Vaccines (Basel). 2019 Oct 1;7(4):137. doi: 10.3390/vaccines7040137 (PMC6963433; doi:10.3390/vaccines7040137)
Supplement: Supplementary file 1 [file vaccines-07-00137-s001.zip]

Archive with 5 entries (4 files):
- Supplement Figures (vaccines-583487)/
- Supplement Figures (vaccines-583487)/RA Vos et al (vaccines-583487)-Figure S1.pdf
- Supplement Figures (vaccines-583487)/RA Vos et al (vaccines-583487)-Figure S2.pdf
- Supplement Figures (vaccines-583487)/RA Vos et al (vaccines-583487)-Figure S3ABC.pdf
- Supplement Figures (vaccines-583487)/RA Vos et al (vaccines-583487)-Figure S4ABCDEF.pdf
